# Supplementary material for: The Impact of Insulin Pump Therapy on Glycemic Regulation in Children and Adolescents with Type 1 Diabetes Mellitus—Preliminary Data from a Single Tertiary Pediatric Center
Source: Children (Basel). 2026 Jun 15;13(6):819. doi: 10.3390/children13060819 (PMC13297870; doi:10.3390/children13060819)
Supplement: Supplementary file 1 [file children-13-00819-s001.zip]

Archive with 1 entries (1 files):
- children-4306210-supplementary.pdf
